# Supplementary material for: Novel Apex Connection for Light Wood Frame Panelized Roof
Source: Materials (Basel). 2022 Oct 24;15(21):7457. doi: 10.3390/ma15217457 (PMC9654933; doi:10.3390/ma15217457)
Supplement: Supplementary file 1 [file materials-15-07457-s001.zip]

Archive with 1 entries (1 files):
- materials-1909149-supplementary.mp4
